# Supplementary material for: The Staurotypus Turtles and Aves Share the Same Origin of Sex Chromosomes but Evolved Different Types of Heterogametic Sex Determination
Source: PLoS One. 2014 Aug 14;9(8):e105315. doi: 10.1371/journal.pone.0105315 (PMC4133349; doi:10.1371/journal.pone.0105315)
Supplement: Table S1 — Degenerate oligonucleotide primers used for molecular cloning of S. triporcatus homologs of 16 chicken Z-linked genes. (XLS) [file pone.0105315.s005.xls]

## Sheet: Sheet1
	Table S1. Degenerate oligonucleotide primers used for molecular cloning of S. triporcatus homologs of 16 chicken Z-linked genes
	Genea		Forward primer (5'‒3')		Reverse primer (5'‒3')
	ACO1		ACTTTGCTGCMATGCGTGATGCTG		CCWGGAGACAGGCTRGTTTTRATG
	ATP5A1		GAARACTGGCACHGCWGARRTRTCCTCb		GGCAATBGADGTTTTSCCMGTCTGYCTGTCb
			CGYCTKCTGGARAGAGCAGCBAARATGb		CTGKTCWGAGATYTTSCCMTCAGWCCTGb
	CHD1		TCAYGARCATCARYTGTATGGVCCTTb		CTGCTAGGATGTCCAGCATCCb
	DMRT1		GCAGCGGGTGATGGCNGCNCAGGTc		GCCAGAATCTTGACTGCTGGGYGGYGAc
	FER		GCAGAACARGACTGGTAYCATGGTG		TCTTGACGAGACATTCCAAARTCRC
	GHR		TGAGTTTATTGAGYTGGAYATWGAYGA		GCTAHGGCAKGATTTTGTTCAGTTGG
	HMGCR		GGCTGCTGCTGCTTTATGTCNG		GTKGTTGCCATTGGAACCTGAAAYTC
	KIF2A		CCTAGYAAAGATGTTGTGATGGTAC		CACTGGAAGTATCAGCTCCTCTTTC
	NARS		GAAGAGARAAGAACCTGGARGAAGC		CGCTGCATGTAGAAGGACTTGATCTC
	NFIB		CAAAGTCTGGCGTCTGGATCTAG		CAGAGTATCCTGAGGATTCAGGTG
	NTRK2		GGBGAYCCMCTCATCATGGTYTTTGAb		GGYTCYCKYTGCCARCANCCCAGCATSTb
	RNF20		CAYCTCATCAGYAGCCTCCAGAATC		CATGYAGCTTCTTCTGAGCCANCT
	RPS6		GAAGCTHAAYATCTCTTTCCCWGCCAb		GGCCTCCTTCATTCTCTTTGb
	SPIN		GCAGAATACAGCATGGATGGb		TCTAGGATGTYTTCACCAARTCRTAGACb
	TMOD		CTRGAGAAATAYCGDGACCTGGATGb		CTCTTCCTCACWAGGTCRTTGTTRTTCb
	VCP		CAATCGGTTAATTGTTGATGAAGCCATC		GGTCAATGCTGTTKGGTCTGTTGG
	a ACO1, aconitase 1, soluble; ATP5A1, ATP synthase, H+ transporting, mitochondrial F1 complex, alpha subunit, isoform 1, cardiac muscle; CHD1, chromodomain helicase DNA binding protein 1; DMRT1, doublesex and mab-3-related transcription factor 1; FER, (fps/fes related) tyrosine kinase; GHR, growth hormone receptor; HMGCR, 3-hydroxy-3-methylglutaryl-CoA reductase; KIF2A, kinesin heavy chain member…
	b From Tsuda et al. [27]
	c From Kawai et al. [22]
